# Supplementary material for: Implementation and Outcomes of a Perioperative Geriatrics Strategy, PRIME, for Older Adults Undergoing Gastrointestinal Cancer Surgery
Source: Curr Oncol. 2025 Sep 3;32(9):494. doi: 10.3390/curroncol32090494 (PMC12468265; doi:10.3390/curroncol32090494)
Supplement: Supplementary file 1 [file curroncol-32-00494-s001.zip]

Archive with 1 entries (1 files):
- curroncol-3813580-supplementary.pdf
